# Supplementary material for: Characterization of dUTPase expression in mouse postnatal development and adult neurogenesis
Source: Sci Rep. 2024 Jun 7;14:13139. doi: 10.1038/s41598-024-63405-0 (PMC11161619; doi:10.1038/s41598-024-63405-0)
Supplement: Supplementary file 1 — Supplementary Table S1. [file 41598_2024_63405_MOESM1_ESM.xlsx]

## Sheet: Biological replicate samples
Biological group	Organ	RNA 260/280	Target	Expression	Expression SD	Mean Cq	Cq SD	Factor	Corrected Expression	Target	Expression	Expression SD	Mean Cq	Cq SD	Factor	Corrected Expression
10-week-old female	brain	2.13	mDut	1.08043	0.05877	31.34	0.07901	1.23	1.32893	nDut	1.17919	0.06073	28.12	0.06753	11.2	13.2069
10-week-old female	brain	2.02	mDut	1.03896	0.05163	31.54	0.0808	1.23	1.27792	nDut	1.23617	0.14612	28.17	0.18504	11.2	13.8451
10-week-old female	brain	2.11	mDut	0.98386	0.07987	31.55	0.12039	1.23	1.21015	nDut	1.2412	0.07048	28.09	0.06304	11.2	13.9014
10-week-old male	brain	2.08	mDut	0.92315	0.07774	31.61	0.1031	1.23	1.13547	nDut	1.03106	0.06526	28.33	0.03712	11.2	11.5479
10-week-old male	brain	2.1	mDut	1	0.05979	31.54	0.07002	1.23	1.23	nDut	1	0.05548	28.44	0.05425	11.2	11.2
10-week-old male	brain	2.13	mDut	1.0473	0.07187	31.25	0.06277	1.23	1.28818	nDut	1.04544	0.08742	28.18	0.09514	11.2	11.7089
13-month-old male	brain	2.11	mDut	1.55316	0.11541	32.23	0.11076	1.23	1.91039	nDut	2.43817	0.14768	28.37	0.07647	11.2	27.3075
13-month-old male	brain	2.13	mDut	1.10426	0.12017	32.13	0.09372	1.23	1.35824	nDut	1.56925	0.14778	28.44	0.009	11.2	17.5756
13-month-old male	brain	2.12	mDut	1.48975	0.10448	32.22	0.1102	1.23	1.83239	nDut	2.05021	0.06734	28.56	0.02809	11.2	22.9624
2-week-old female	brain	2.08	mDut	1.29056	0.11586	31.56	0.10434	1.23	1.58739	nDut	1.41515	0.14534	28.32	0.12446	11.2	15.8497
2-week-old female	brain	2.08	mDut	1.02623	0.13216	31.82	0.21059	1.23	1.26226	nDut	1.30407	0.06398	28.32	0.04992	11.2	14.6056
2-week-old female	brain	2.11	mDut	1.20507	0.09789	31.64	0.12771	1.23	1.48224	nDut	0.98071	0.11687	28.86	0.18129	11.2	10.984
2-week-old male	brain	2.08	mDut	1.13294	0.0747	32.23	0.05868	1.23	1.39352	nDut	1.28832	0.18279	28.88	0.20562	11.2	14.4292
2-week-old male	brain	2.12	mDut	0.84505	0.06462	32.22	0.09052	1.23	1.03941	nDut	1.23422	0.08082	28.47	0.05571	11.2	13.8233
2-week-old male	brain	2.1	mDut	0.86416	0.07498	32.13	0.08651	1.23	1.06292	nDut	1.57262	0.20752	28.04	0.17614	11.2	17.6133
4-week-old female	brain	2.09	mDut	0.96628	0.11596	31.35	0.1793	1.23	1.18852	nDut	0.74588	0.08908	28.67	0.16455	11.2	8.35386
4-week-old female	brain	2.06	mDut	1.10921	0.11408	31.23	0.14036	1.23	1.36433	nDut	0.85335	0.06061	28.57	0.0549	11.2	9.55752
4-week-old female	brain	2.11	mDut	0.78566	0.04072	31.87	0.01577	1.23	0.966362	nDut	0.99708	0.05177	28.37	0.01538	11.2	11.1673
4-week-old male	brain	2.08	mDut	0.66224	0.0778	32.17	0.17521	1.23	0.814555	nDut	0.9481	0.07951	28.46	0.09651	11.2	10.6187
4-week-old male	brain	2.04	mDut	1.1307	0.05158	31.25	0.04268	1.23	1.39076	nDut	1.14241	0.09144	28.16	0.11107	11.2	12.795
4-week-old male	brain	2.08	mDut	0.9355	0.1166	31.74	0.18746	1.23	1.15067	nDut	1.1114	0.08024	28.35	0.06517	11.2	12.4477
14.5dpc embryo	brain	2.07	mDut	0.93908	0.09148	32.4	0.07301	1.23	1.15507	nDut	3.52809	0.3089	27.15	0	11.2	39.5146
14.5dpc embryo	brain	2.07	mDut	1.04941	0.1856	32.21	0.25627	1.23	1.29077	nDut	4.30597	0.84527	26.83	0.27223	11.2	48.2269
14.5dpc embryo	brain	2.07	mDut	1.37097	0.22828	32.23	0.19205	1.23	1.68629	nDut	5.49974	0.98806	26.89	0.20689	11.2	61.5971
14.5dpc embryo	brain	2.06	mDut	1.3772	0.0999	31.96	0.03495	1.23	1.69396	nDut	5.25672	0.85933	26.72	0.23353	11.2	58.8753
10-week-old female	heart	2.09	mDut	1.48798	0.05843	29.15	0.03617	4.61	6.85959	nDut	1.18312	0.10715	31.56	0.13311	1.63	1.92849
10-week-old female	heart	2.1	mDut	1.17342	0.0994	29.27	0.13052	4.61	5.40947	nDut	1.03361	0.04699	31.52	0.04242	1.63	1.68478
10-week-old female	heart	2.08	mDut	1.17607	0.0894	29.32	0.03332	4.61	5.42168	nDut	1.12602	0.1231	31.43	0.12781	1.63	1.83541
10-week-old male	heart	2.03	mDut	1	0.09959	29.21	0.1594	4.61	4.61	nDut	1	0.09995	31.26	0.14782	1.63	1.63
10-week-old male	heart	2.02	mDut	0.97315	0.10243	29.09	0.16982	4.61	4.48622	nDut	0.8476	0.06197	31.37	0.10156	1.63	1.38159
10-week-old male	heart	1.98	mDut	1.10044	0.06609	29.33	0.08872	4.61	5.07303	nDut	1.06731	0.10722	31.42	0.15126	1.63	1.73972
13-month-old male	heart	2.03	mDut	0.80679	0.04213	30.51	0.05553	4.61	3.7193	nDut	0.95783	0.06248	32.19	0.08024	1.63	1.56126
13-month-old male	heart	2.1	mDut	0.61351	0.04701	30.86	0.0812	4.61	2.82828	nDut	0.85699	0.06542	32.25	0.07427	1.63	1.39689
13-month-old male	heart	2.09	mDut	0.9519	0.08759	30.32	0.09083	4.61	4.38826	nDut	1.10472	0.14076	32.05	0.16247	1.63	1.80069
2-week-old female	heart	2.07	mDut	1.02754	0.07649	29.46	0.09862	4.61	4.73696	nDut	2.64316	0.21084	30	0.10171	1.63	4.30835
2-week-old female	heart	2.08	mDut	0.98162	0.07283	29.28	0.06575	4.61	4.52527	nDut	2.13404	0.14827	30.1	0.04471	1.63	3.47849
2-week-old female	heart	2.08	mDut	0.91516	0.0703	29.56	0.08508	4.61	4.21889	nDut	2.82081	0.32101	29.8	0.1541	1.63	4.59792
2-week-old male	heart	2.1	mDut	0.71066	0.05582	30.2	0.09362	4.61	3.27614	nDut	2.52999	0.14416	30.17	0.01392	1.63	4.12388
2-week-old male	heart	2.13	mDut	0.73479	0.13584	29.95	0.15411	4.61	3.38738	nDut	3.55559	0.62746	29.45	0.11266	1.63	5.79561
2-week-old male	heart	2.1	mDut	1.19695	0.06666	29.59	0.03752	4.61	5.51794	nDut	2.93632	0.20963	30.19	0.07857	1.63	4.7862
4-week-old female	heart	2.07	mDut	1.42891	0.15164	30.1	0.17416	4.61	6.58728	nDut	1.05982	0.03834	32.56	0.03265	1.63	1.72751
4-week-old female	heart	2.17	mDut	0.99534	0.05985	30.15	0.08563	4.61	4.58852	nDut	0.73791	0.03428	32.6	0.05121	1.63	1.20279
4-week-old female	heart	2.11	mDut	1.48267	0.05778	29.91	0.04446	4.61	6.83511	nDut	1.23994	0.04997	32.19	0.04414	1.63	2.0211
4-week-old female	heart	2.09	mDut	1.47065	0.18239	30.3	0.20507	4.61	6.7797	nDut	2.40141	0.17854	31.49	0.10636	1.63	3.9143
4-week-old female	heart	2.11	mDut	1.27513	0.1188	30.46	0.11565	4.61	5.87835	nDut	1.54024	0.13413	32.12	0.09313	1.63	2.51059
4-week-old female	heart	2.08	mDut	1.04038	0.08569	30.67	0.06163	4.61	4.79615	nDut	2.93163	0.30253	30.98	0.11347	1.63	4.77856
4-week-old male	heart	2.06	mDut	1.03375	0.05179	28.99	0.0698	4.61	4.76559	nDut	1.5657	0.15038	30.41	0.14455	1.63	2.55209
4-week-old male	heart	2.13	mDut	1.09637	0.09554	29.2	0.10695	4.61	5.05427	nDut	1.89264	0.14247	30.39	0.07039	1.63	3.085
4-week-old male	heart	2.09	mDut	0.84196	0.03161	29.3	0.05368	4.61	3.88144	nDut	1.46502	0.16121	30.47	0.17066	1.63	2.38798
10-week-old female	kidney	2.11	mDut	1.16156	0.04308	30.01	0.00478	2.46	2.85744	nDut	1.43516	0.18117	29.63	0.19055	3.29	4.72168
10-week-old female	kidney	2.09	mDut	1.10146	0.08571	29.9	0.11736	2.46	2.70959	nDut	1.36204	0.16177	29.53	0.17837	3.29	4.48111
10-week-old female	kidney	2.09	mDut	1.10217	0.04875	29.88	0.06307	2.46	2.71134	nDut	1.28685	0.18046	29.6	0.21803	3.29	4.23374
10-week-old male	kidney	2.06	mDut	1	0.11942	30.39	0.16378	2.46	2.46	nDut	1	0.08095	30.31	0.06054	3.29	3.29
10-week-old male	kidney	2.07	mDut	1.02302	0.07718	30.14	0.06166	2.46	2.51663	nDut	1.08037	0.17513	30	0.23356	3.29	3.55442
10-week-old male	kidney	2.07	mDut	0.86212	0.0733	30.34	0.09227	2.46	2.12082	nDut	0.7878	0.13341	30.41	0.24643	3.29	2.59186
13-month-old male	kidney	2.13	mDut	1.79319	0.17307	31.17	0.14421	2.46	4.41125	nDut	2.47417	0.33612	30.53	0.20131	3.29	8.14002
13-month-old male	kidney	2.14	mDut	0.76847	0.1059	31.56	0.22074	2.46	1.89044	nDut	1.34749	0.09696	30.51	0.08449	3.29	4.43324
13-month-old male	kidney	2.12	mDut	1.45954	0.09168	31.24	0.05577	2.46	3.59047	nDut	2.30623	0.26951	30.37	0.16389	3.29	7.5875
2-week-old female	kidney	2.07	mDut	1.01647	0.06755	30.41	0.05821	2.46	2.50052	nDut	3.08853	0.37882	28.58	0.17141	3.29	10.1613
2-week-old female	kidney	2.09	mDut	1.09266	0.08131	30.25	0.10718	2.46	2.68794	nDut	3.80992	0.29772	28.21	0.1059	3.29	12.5346
2-week-old female	kidney	2.11	mDut	0.96509	0.14841	30.18	0.23099	2.46	2.37412	nDut	6.03012	0.47998	27.23	0.04858	3.29	19.8391
2-week-old female	kidney	2.06	mDut	0.64191	0.04515	30.58	0.11688	2.46	1.5791	nDut	1.74623	0.17737	28.91	0.15824	3.29	5.7451
2-week-old female	kidney	2.15	mDut	0.75976	0.07701	30.9	0.09475	2.46	1.86901	nDut	4.60942	0.39761	27.94	0.02443	3.29	15.165
2-week-old female	kidney	2	mDut	0.59009	0.04298	31.13	0.10054	2.46	1.45162	nDut	4.37456	0.26421	27.84	0.06702	3.29	14.3923
2-week-old male	kidney	2.12	mDut	0.60424	0.05665	30.66	0.13617	2.46	1.48643	nDut	3.74796	0.44004	27.68	0.16813	3.29	12.3308
2-week-old male	kidney	2.15	mDut	0.94907	0.05741	30.19	0.02391	2.46	2.33471	nDut	4.91597	0.30915	27.54	0.035	3.29	16.1735
2-week-old male	kidney	2.09	mDut	0.97169	0.07498	30.2	0.1114	2.46	2.39036	nDut	5.5963	0.32822	27.37	0.06571	3.29	18.4118
2-week-old male	kidney	2.07	mDut	0.92456	0.07959	30.27	0.12769	2.46	2.27442	nDut	4.5455	0.6267	27.69	0.20692	3.29	14.9547
2-week-old male	kidney	2.1	mDut	1.24939	0.08323	30.12	0.07881	2.46	3.0735	nDut	3.42476	0.54116	28.47	0.23764	3.29	11.2675
4-week-old female	kidney	2.14	mDut	0.81198	0.08426	31.05	0.05189	2.46	1.99747	nDut	1.69783	0.31878	29.76	0.25164	3.29	5.58586
4-week-old female	kidney	2.13	mDut	0.95276	0.06479	31.12	0.03057	2.46	2.34379	nDut	1.96475	0.14809	29.85	0.05857	3.29	6.46403
4-week-old female	kidney	2.1	mDut	0.77299	0.12987	31.03	0.25618	2.46	1.90156	nDut	1.39477	0.12868	29.97	0.08267	3.29	4.58879
4-week-old male	kidney	2.11	mDut	1.02312	0.05446	30.06	0.07757	2.46	2.51688	nDut	2.15519	0.26581	28.83	0.1897	3.29	7.09058
4-week-old male	kidney	2.11	mDut	1.34475	0.08796	30.1	0.05966	2.46	3.30808	nDut	2.43593	0.21192	29.11	0.10601	3.29	8.01421
4-week-old male	kidney	2.08	mDut	1.19238	0.08209	29.91	0.06918	2.46	2.93325	nDut	2.5199	0.15659	28.69	0.04351	3.29	8.29047
10-week-old female	liver	2.1	mDut	0.91599	0.1065	31.69	0.13371	1	0.91599	nDut	1.21576	0.22212	31.43	0.25448	1	1.21576
10-week-old female	liver	2.1	mDut	1.15276	0.1122	31.37	0.14352	1	1.15276	nDut	1.70384	0.10259	30.97	0.05472	1	1.70384
10-week-old female	liver	2.09	mDut	0.92979	0.11125	31.38	0.19997	1	0.92979	nDut	1.29006	0.12532	31.08	0.14817	1	1.29006
10-week-old male	liver	2.1	mDut	1	0.08238	31.98	0.12306	1	1	nDut	1	0.20198	32.14	0.31256	1	1
10-week-old male	liver	2.11	mDut	0.9963	0.08864	31.74	0.13146	1	0.9963	nDut	0.91274	0.04214	32.07	0.01803	1	0.91274
10-week-old male	liver	2.07	mDut	0.85018	0.08955	31.76	0.1764	1	0.85018	nDut	0.74005	0.0159	32.16	0.00643	1	0.74005
13-month-old male	liver	2.09	mDut	0.94044	0.07306	32.78	0.0321	1	0.94044	nDut	1.65368	0.19195	31.99	0.13935	1	1.65368
13-month-old male	liver	2.1	mDut	0.97321	0.11598	32.7	0.15539	1	0.97321	nDut	1.36077	0.1337	32.29	0.09623	1	1.36077
13-month-old male	liver	2.09	mDut	0.68143	0.05149	32.6	0.11488	1	0.68143	nDut	0.94235	0.17402	32.21	0.28639	1	0.94235
2-week-old female	liver	2.07	mDut	1.08704	0.1664	31.58	0.25622	1	1.08704	nDut	3.03674	0.1978	30.15	0.0904	1	3.03674
2-week-old female	liver	2.05	mDut	1.30287	0.12065	31.4	0.13569	1	1.30287	nDut	4.34949	0.31813	29.71	0.08756	1	4.34949
2-week-old female	liver	2.14	mDut	0.96823	0.09485	31.29	0.06658	1	0.96823	nDut	6.36493	0.83978	28.54	0.15248	1	6.36493
2-week-old female	liver	2.15	mDut	0.87588	0.09901	31.36	0.16192	1	0.87588	nDut	4.58301	0.3385	28.96	0.06414	1	4.58301
2-week-old female	liver	2.11	mDut	0.93249	0.08847	32.17	0.12254	1	0.93249	nDut	5.79678	0.49325	29.44	0.09177	1	5.79678
2-week-old male	liver	2.1	mDut	1.03755	0.10248	31.61	0.13275	1	1.03755	nDut	4.23348	0.75468	29.58	0.26443	1	4.23348
2-week-old male	liver	2.16	mDut	1.10529	0.10575	31.49	0.04952	1	1.10529	nDut	6.87309	0.90878	28.82	0.15117	1	6.87309
2-week-old male	liver	2.12	mDut	1.13213	0.08998	31.21	0.08807	1	1.13213	nDut	5.12883	0.61674	29.05	0.16405	1	5.12883
2-week-old male	liver	2.09	mDut	1.1043	0.08526	31.41	0.10556	1	1.1043	nDut	4.54797	0.58476	29.39	0.18935	1	4.54797
4-week-old female	liver	2.09	mDut	1.23685	0.25861	32.48	0.33897	1	1.23685	nDut	1.53256	0.10394	32.27	0.02255	1	1.53256
4-week-old female	liver	1.94	mDut	1.15244	0.04439	32.2	0.00924	1	1.15244	nDut	1.04519	0.10828	32.51	0.15207	1	1.04519
4-week-old female	liver	2.07	mDut	1.06635	0.11519	32.64	0.16822	1	1.06635	nDut	1.61868	0.15812	32.1	0.13726	1	1.61868
4-week-old male	liver	2.07	mDut	0.8989	0.1258	31.98	0.16433	1	0.8989	nDut	1.37147	0.22451	31.48	0.20251	1	1.37147
4-week-old male	liver	2.12	mDut	0.95599	0.16366	31.65	0.26988	1	0.95599	nDut	1.83525	0.17871	30.81	0.11277	1	1.83525
4-week-old male	liver	2.1	mDut	1.42988	0.17388	31.84	0.19485	1	1.42988	nDut	2.55768	0.13317	31.1	0.04776	1	2.55768
4-week-old male	liver	2.11	mDut	0.95671	0.1156	32.47	0.18239	1	0.95671	nDut	1.56376	0.22037	31.83	0.20369	1	1.56376
4-week-old male	liver	2.06	mDut	1.04566	0.0571	32.06	0.08915	1	1.04566	nDut	0.94892	0.09709	32.37	0.15951	1	0.94892
14.5dpc embryo	liver	2.05	mDut	1.36226	0.14271	30.5	0.16047	1	1.36226	nDut	38.7607	3.95082	25.49	0.1432	1	38.7607
14.5dpc embryo	liver	2.05	mDut	1.11516	0.0969	30.66	0.05877	1	1.11516	nDut	32.6032	2.90115	25.6	0.06214	1	32.6032
14.5dpc embryo	liver	2.05	mDut	1.13805	0.11474	30.67	0.09857	1	1.13805	nDut	42.8297	4.18915	25.21	0.08244	1	42.8297
14.5dpc embryo	liver	2.07	mDut	0.68667	0.07583	31.15	0.14454	1	0.68667	nDut	22.8878	3.84684	25.85	0.24049	1	22.8878
14.5dpc embryo	liver	2.06	mDut	1.174	0.12092	30.65	0.13823	1	1.174	nDut	34.3647	4.70491	25.59	0.19126	1	34.3647
14.5dpc embryo	liver	2.06	mDut	1.03492	0.11239	31.09	0.07941	1	1.03492	nDut	38.5373	6.15479	25.62	0.1989	1	38.5373
10-week-old female	lung	2.61	mDut	1.32242	0.08268	32.59	0.08615	1.38	1.82494	nDut	1.26191	0.10822	31.08	0.12214	3.88	4.89621
10-week-old female	lung	2.06	mDut	1.26852	0.13524	31.14	0.16893	1.38	1.75056	nDut	1.22307	0.09587	29.72	0.10644	3.88	4.74551
10-week-old female	lung	2.05	mDut	1.57992	0.1057	31.25	0.09746	1.38	2.18029	nDut	1.22093	0.06716	30.18	0.067	3.88	4.73721
10-week-old male	lung	2.03	mDut	1	0.0986	31.32	0.14017	1.38	1.38	nDut	1	0.14036	29.83	0.20405	3.88	3.88
10-week-old male	lung	2.12	mDut	1.48216	0.16007	31.27	0.16707	1.38	2.04538	nDut	1.0944	0.12263	30.26	0.16135	3.88	4.24627
10-week-old male	lung	2.22	mDut	1.24132	0.03049	31.22	0.02788	1.38	1.71302	nDut	1.15245	0.08558	29.85	0.1136	3.88	4.47151
13-month-old male	lung	1.95	mDut	0.47249	0.04576	32.03	0.13023	1.38	0.652036	nDut	0.55241	0.06718	30.24	0.16717	3.88	2.14335
13-month-old male	lung	2.11	mDut	0.42734	0.02706	32.38	0.07112	1.38	0.589729	nDut	0.5583	0.04232	30.39	0.09295	3.88	2.1662
13-month-old male	lung	2.05	mDut	0.70734	0.06773	31.79	0.14499	1.38	0.976129	nDut	0.7024	0.07484	30.28	0.15291	3.88	2.72531
2-week-old female	lung	2.09	mDut	1.36738	0.3114	31.94	0.35553	1.38	1.88698	nDut	2.2412	0.28334	29.63	0.13562	3.88	8.69586
2-week-old female	lung	2.12	mDut	1.98855	0.29337	31.58	0.20292	1.38	2.7442	nDut	2.81283	0.32184	29.52	0.11622	3.88	10.9138
2-week-old female	lung	2.11	mDut	1.40461	0.33183	31.97	0.37701	1.38	1.93836	nDut	2.18291	0.24708	29.74	0.11864	3.88	8.46969
2-week-old female	lung	2.16	mDut	0.5623	0.01917	33.07	0.05172	1.38	0.775974	nDut	0.98526	0.08359	30.56	0.13162	3.88	3.82281
2-week-old female	lung	1.99	mDut	0.83561	0.11635	32.88	0.21178	1.38	1.15314	nDut	1.62478	0.10669	30.23	0.02611	3.88	6.30415
2-week-old female	lung	2.16	mDut	0.55105	0.05401	33.14	0.14762	1.38	0.760449	nDut	1.94439	0.14378	29.53	0.09093	3.88	7.54423
2-week-old female	lung	2.06	mDut	0.74121	0.04961	33.04	0.09785	1.38	1.02287	nDut	1.28068	0.08821	30.56	0.09396	3.88	4.96904
2-week-old male	lung	2.1	mDut	0.91783	0.05065	31.04	0.08298	1.38	1.26661	nDut	1.27492	0.06938	29.06	0.07526	3.88	4.94669
2-week-old male	lung	2.06	mDut	0.74082	0.05289	31.19	0.07154	1.38	1.02233	nDut	0.99041	0.09099	29.26	0.11269	3.88	3.84279
2-week-old male	lung	2.09	mDut	0.95329	0.06006	30.81	0.08846	1.38	1.31554	nDut	1.1328	0.08591	29.09	0.10544	3.88	4.39526
2-week-old male	lung	2.12	mDut	0.90953	0.03687	31.04	0.01917	1.38	1.25515	nDut	1.12552	0.05241	29.24	0.04028	3.88	4.36702
4-week-old female	lung	2.18	mDut	1.32292	0.08249	32.05	0.05505	1.38	1.82563	nDut	1.08818	0.08614	30.82	0.09226	3.88	4.22214
4-week-old female	lung	2.15	mDut	1.44138	0.07453	31.5	0.02083	1.38	1.9891	nDut	0.99939	0.05749	30.58	0.0442	3.88	3.87763
4-week-old female	lung	2.18	mDut	1.48102	0.1376	31.62	0.15564	1.38	2.04381	nDut	1.09689	0.02715	30.59	0.02599	3.88	4.25593
4-week-old female	lung	2.11	mDut	1.57032	0.08822	32.3	0.00767	1.38	2.16704	nDut	1.73275	0.15503	30.58	0.11017	3.88	6.72307
4-week-old male	lung	2.14	mDut	1.80587	0.14149	31.13	0.06216	1.38	2.4921	nDut	1.70813	0.14728	29.75	0.08079	3.88	6.62754
4-week-old male	lung	2.16	mDut	1.56642	0.12436	31.21	0.07914	1.38	2.16166	nDut	1.47224	0.17041	29.83	0.15175	3.88	5.71229
4-week-old male	lung	2.09	mDut	1.31408	0.12999	30.99	0.13606	1.38	1.81343	nDut	1.21608	0.09063	29.66	0.07245	3.88	4.71839
10-week-old female	ovary	2.09	mDut	1	0.03522	30.22	0.02432	2.67	2.67	nDut	1	0.03671	27.68	0.02778	20.5	20.5
10-week-old female	ovary	2.11	mDut	1.04092	0.0621	30.05	0.03724	2.67	2.77926	nDut	1.21687	0.07111	27.27	0.02871	20.5	24.9458
10-week-old female	ovary	2.07	mDut	0.94944	0.02836	30.16	0.01148	2.67	2.535	nDut	1.30379	0.05152	27.12	0.04218	20.5	26.7277
2-week-old female	ovary	2.15	mDut	0.37091	0.04303	32.04	0.1823	2.67	0.99033	nDut	1.16298	0.06174	27.55	0.04282	20.5	23.8411
2-week-old female	ovary	2.13	mDut	0.51354	0.02569	31.12	0.06764	2.67	1.37115	nDut	1.34578	0.08802	26.99	0.09125	20.5	27.5885
2-week-old female	ovary	2.07	mDut	0.54628	0.0573	31.08	0.17702	2.67	1.45857	nDut	1.41955	0.03435	26.97	0.02776	20.5	29.1008
4-week-old female	ovary	2.1	mDut	0.7606	0.03559	30.57	0.02078	2.67	2.0308	nDut	1.02596	0.08574	27.52	0.11098	20.5	21.0322
4-week-old female	ovary	2.11	mDut	0.799	0.05071	30.18	0.09393	2.67	2.13333	nDut	0.96941	0.11411	27.34	0.17894	20.5	19.8729
4-week-old female	ovary	2.06	mDut	0.76147	0.03261	30.41	0.05629	2.67	2.03312	nDut	1.54544	0.0743	26.73	0.06239	20.5	31.6815
10-week-old male	testis	2.12	mDut	1	0.15571	31.8	0.23893	1.1	1.1	nDut	1	0.12589	25.17	0.16663	78.2	78.2
10-week-old male	testis	2.08	mDut	1.0808	0.10416	31.61	0.1213	1.1	1.18888	nDut	0.95903	0.07015	25.18	0.0523	78.2	74.9961
10-week-old male	testis	2.11	mDut	1.10186	0.15803	31.56	0.21826	1.1	1.21205	nDut	0.84521	0.06589	25.37	0.06718	78.2	66.0954
13-month-old male	testis	2.16	mDut	2.05393	0.13858	32.99	0.04642	1.1	2.25932	nDut	1.54765	0.1027	26.72	0.03832	78.2	121.026
13-month-old male	testis	2.1	mDut	1.61133	0.29427	33.16	0.28523	1.1	1.77246	nDut	1.15028	0.10624	26.96	0.08676	78.2	89.9519
13-month-old male	testis	2.06	mDut	1.89153	0.19285	32.99	0.11304	1.1	2.08068	nDut	1.2244	0.11	26.96	0.07148	78.2	95.7481
2-week-old male	testis	2.08	mDut	1.76482	0.10295	30.77	0.08648	1.1	1.9413	nDut	0.5502	0.02357	26.06	0.04974	78.2	43.0256
2-week-old male	testis	2.09	mDut	1.99665	0.19944	30.68	0.15059	1.1	2.19632	nDut	0.66997	0.04653	25.86	0.08061	78.2	52.3917
2-week-old male	testis	2.09	mDut	2.71274	0.21381	30.27	0.11091	1.1	2.98401	nDut	0.41623	0.02906	26.72	0.08463	78.2	32.5492
2-week-old male	testis	2.11	mDut	2.77678	0.26767	30.26	0.10674	1.1	3.05446	nDut	0.36148	0.03137	26.97	0.07298	78.2	28.2677
4-week-old male	testis	2.09	mDut	1.20559	0.14718	31.84	0.18596	1.1	1.32615	nDut	1.11512	0.10868	25.33	0.1266	78.2	87.2024
4-week-old male	testis	2.09	mDut	1.00679	0.14228	31.77	0.19586	1.1	1.10747	nDut	0.82157	0.11154	25.46	0.16995	78.2	64.2468
4-week-old male	testis	2.07	mDut	0.78538	0.12463	32.03	0.22665	1.1	0.863918	nDut	0.79969	0.08983	25.35	0.1118	78.2	62.5358
14.5dpc embryo	ovary	N/A	mDut	0.69542	0.07084	31.41	0.11203	2.67	1.85677	nDut	2.31395	0.39079	26.88	0.2365	20.5	47.436
14.5dpc embryo	ovary	N/A	mDut	0.46558	0.03926	31.31	0.09828	2.67	1.2431	nDut	2.02391	0.36385	26.37	0.2666	20.5	41.4902
14.5dpc embryo	ovary	N/A	mDut	0.59676	0.03852	31.92	0.01275	2.67	1.59335	nDut	2.14806	0.23394	27.22	0.13899	20.5	44.0352
14.5dpc embryo	ovary	N/A	mDut	0.70355	0.11456	31.86	0.24115	2.67	1.87848	nDut	2.67297	0.21867	27.09	0.01428	20.5	54.7959
14.5dpc embryo	ovary	N/A	mDut	0.6448	0.10031	31.26	0.23573	2.67	1.72162	nDut	2.13991	0.31102	26.74	0.19932	20.5	43.8682
14.5dpc embryo	ovary	N/A	mDut	0.61698	0.07393	31.69	0.17826	2.67	1.64734	nDut	2.28363	0.29427	26.97	0.18086	20.5	46.8144
14.5dpc embryo	testis	N/A	mDut	1.57978	0.16094	31.41	0.11203	1.1	1.73776	nDut	0.42641	0.07201	26.88	0.2365	78.2	33.3453
14.5dpc embryo	testis	N/A	mDut	1.05766	0.08919	31.31	0.09828	1.1	1.16343	nDut	0.37296	0.06705	26.37	0.2666	78.2	29.1655
14.5dpc embryo	testis	N/A	mDut	1.35566	0.0875	31.92	0.01275	1.1	1.49123	nDut	0.39584	0.04311	27.22	0.13899	78.2	30.9547
14.5dpc embryo	testis	N/A	mDut	1.59826	0.26024	31.86	0.24115	1.1	1.75809	nDut	0.49257	0.0403	27.09	0.01428	78.2	38.519
14.5dpc embryo	testis	N/A	mDut	1.46479	0.22788	31.26	0.23573	1.1	1.61127	nDut	0.39434	0.05731	26.74	0.19932	78.2	30.8374
14.5dpc embryo	testis	N/A	mDut	1.40159	0.16794	31.69	0.17826	1.1	1.54175	nDut	0.42082	0.05423	26.97	0.18086	78.2	32.9081
14.5dpc embryo	gonad	2.04	mDut	N/A	N/A	N/A	N/A	N/A	1.79726	nDut	N/A	N/A	N/A	N/A	N/A	40.3906
14.5dpc embryo	gonad	2.05	mDut	N/A	N/A	N/A	N/A	N/A	1.20326	nDut	N/A	N/A	N/A	N/A	N/A	35.3278
14.5dpc embryo	gonad	2.04	mDut	N/A	N/A	N/A	N/A	N/A	1.54229	nDut	N/A	N/A	N/A	N/A	N/A	37.495
14.5dpc embryo	gonad	1.98	mDut	N/A	N/A	N/A	N/A	N/A	1.81828	nDut	N/A	N/A	N/A	N/A	N/A	46.6574
14.5dpc embryo	gonad	2.02	mDut	N/A	N/A	N/A	N/A	N/A	1.66644	nDut	N/A	N/A	N/A	N/A	N/A	37.3528
14.5dpc embryo	gonad	2.08	mDut	N/A	N/A	N/A	N/A	N/A	1.59454	nDut	N/A	N/A	N/A	N/A	N/A	39.8613
10-week-old female	spleen	2.08	mDut	1.10587	0.08983	30.65	0.11787	1.4	1.54822	nDut	1.01533	0.07525	25.92	0.09537	32.4	32.8967
10-week-old female	spleen	2.06	mDut	1.04714	0.17083	31.69	0.27573	1.4	1.466	nDut	0.90604	0.04429	26.97	0.0669	32.4	29.3557
10-week-old female	spleen	2.04	mDut	1.34752	0.05645	30.67	0.0501	1.4	1.88653	nDut	1.18169	0.03539	26.02	0.00136	32.4	38.2868
10-week-old male	spleen	2.05	mDut	1	0.0651	31.17	0.05285	1.4	1.4	nDut	1	0.08931	26.27	0.10816	32.4	32.4
10-week-old male	spleen	2.07	mDut	1.04612	0.07268	31.48	0.10287	1.4	1.46457	nDut	0.89486	0.03168	26.8	0.01086	32.4	28.9935
10-week-old male	spleen	2.05	mDut	1.1353	0.06178	31.1	0.02205	1.4	1.58942	nDut	0.76189	0.05193	26.83	0.06793	32.4	24.6852
13-month-old male	spleen	2.06	mDut	0.96518	0.06005	31.06	0.05425	1.4	1.35125	nDut	0.92419	0.08167	26.24	0.11103	32.4	29.9438
13-month-old male	spleen	2.09	mDut	0.93887	0.14177	30.91	0.20371	1.4	1.31442	nDut	1.07679	0.10046	25.81	0.01624	32.4	34.888
13-month-old male	spleen	2.06	mDut	0.72598	0.08681	31.32	0.12726	1.4	1.01637	nDut	0.73503	0.07073	26.38	0.03542	32.4	23.815
2-week-old female	spleen	2.08	mDut	0.88396	0.10169	31.89	0.18729	1.4	1.23754	nDut	1.36996	0.06882	26.24	0.05679	32.4	44.3867
2-week-old female	spleen	2.07	mDut	1.36133	0.12489	30.96	0.11884	1.4	1.90586	nDut	1.65446	0.14965	25.76	0.10707	32.4	53.6045
2-week-old female	spleen	2.13	mDut	0.78446	0.08912	30.93	0.1279	1.4	1.09824	nDut	0.83382	0.11216	25.95	0.16396	32.4	27.0158
2-week-old female	spleen	2.16	mDut	0.77962	0.08783	32.3	0.06242	1.4	1.09147	nDut	0.93901	0.1083	27.02	0.06959	32.4	30.4239
2-week-old female	spleen	2.03	mDut	0.94128	0.05639	32.12	0.06164	1.4	1.31779	nDut	0.84012	0.05369	27.32	0.0669	32.4	27.2199
2-week-old female	spleen	2.07	mDut	1.07854	0.0777	31.38	0.05301	1.4	1.50996	nDut	1.12617	0.07847	26.39	0.03952	32.4	36.4879
2-week-old male	spleen	2.1	mDut	0.78561	0.06555	31.43	0.07036	1.4	1.09985	nDut	0.69029	0.05565	26.72	0.0554	32.4	22.3654
2-week-old male	spleen	2.13	mDut	1.16157	0.06707	31.72	0.06152	1.4	1.6262	nDut	0.89168	0.04047	27.19	0.00727	32.4	28.8904
2-week-old male	spleen	2.08	mDut	0.99861	0.16749	32.31	0.27687	1.4	1.39805	nDut	0.82356	0.0394	27.62	0.03132	32.4	26.6833
2-week-old male	spleen	2.08	mDut	0.69909	0.0948	32.71	0.1557	1.4	0.978726	nDut	0.73233	0.07927	27.62	0.06368	32.4	23.7275
4-week-old female	spleen	2.06	mDut	1.34616	0.05423	31.37	0.06138	1.4	1.88462	nDut	0.65914	0.06599	27.58	0.15542	32.4	21.3561
4-week-old female	spleen	2.06	mDut	1.89521	0.15521	31.08	0.05427	1.4	2.65329	nDut	1.01731	0.07925	27.16	0.03036	32.4	32.9608
4-week-old female	spleen	2.08	mDut	1.55331	0.14731	31.01	0.1441	1.4	2.17463	nDut	1.13961	0.13877	26.61	0.1796	32.4	36.9234
4-week-old female	spleen	2.06	mDut	0.87896	0.08026	31.26	0.01249	1.4	1.23054	nDut	0.78753	0.07607	26.52	0.05105	32.4	25.516
4-week-old female	spleen	2.09	mDut	0.87979	0.06383	31.17	0.02686	1.4	1.23171	nDut	0.88198	0.1031	26.26	0.14682	32.4	28.5762
4-week-old female	spleen	2.12	mDut	1.85218	0.32783	30.56	0.09246	1.4	2.59305	nDut	1.5692	0.28447	25.97	0.10545	32.4	50.8421
4-week-old male	spleen	2.05	mDut	0.91187	0.13089	32.13	0.2267	1.4	1.27662	nDut	0.89641	0.07748	27.18	0.10537	32.4	29.0437
4-week-old male	spleen	2.04	mDut	0.67151	0.07109	32.05	0.14275	1.4	0.940114	nDut	0.55026	0.05867	27.4	0.13338	32.4	17.8284
4-week-old male	spleen	2.07	mDut	1.19656	0.17989	32.58	0.23776	1.4	1.67518	nDut	1.67645	0.12215	27.04	0.07155	32.4	54.317
4-week-old male	spleen	2.08	mDut	0.99743	0.07184	31.05	0.02185	1.4	1.3964	nDut	1.2903	0.11566	25.76	0.08662	32.4	41.8057
4-week-old male	spleen	2.07	mDut	1.61643	0.16639	30.52	0.13588	1.4	2.263	nDut	1.54679	0.10694	25.74	0.0354	32.4	50.116
4-week-old male	spleen	2.1	mDut	1.59279	0.2063	30.87	0.20499	1.4	2.22991	nDut	1.24234	0.07621	26.38	0.05842	32.4	40.2518
10-week-old female	thymus	2.08	mDut	1.01739	0.13467	31.14	0.20851	1.99	2.02461	nDut	1.11181	0.06239	24.7	0.03561	138	153.43
10-week-old female	thymus	2.07	mDut	1.19353	0.18597	30.91	0.24725	1.99	2.37512	nDut	0.91017	0.05572	25.06	0.03123	138	125.603
10-week-old female	thymus	2.07	mDut	1.23437	0.0742	31.29	0.0865	1.99	2.4564	nDut	1.20249	0.08317	25.02	0.09644	138	165.944
10-week-old male	thymus	2.05	mDut	1	0.06022	30.71	0.05657	1.99	1.99	nDut	1	0.1155	24.44	0.16414	138	138
10-week-old male	thymus	2.06	mDut	1.16194	0.05606	30.63	0.03612	1.99	2.31226	nDut	1.31798	0.11846	24.17	0.12429	138	181.881
10-week-old male	thymus	2.12	mDut	1.07683	0.07243	30.6	0.0985	1.99	2.14289	nDut	1.02879	0.06527	24.42	0.08385	138	141.973
13-month-old male	thymus	2.08	mDut	1.1914	0.09301	31.38	0.07945	1.99	2.37089	nDut	1.085	0.0706	25.21	0.02732	138	149.73
13-month-old male	thymus	2.08	mDut	0.92447	0.13114	31.85	0.221	1.99	1.8397	nDut	1.24906	0.0942	25.02	0.0754	138	172.37
13-month-old male	thymus	2.11	mDut	1.26209	0.09915	31.32	0.07251	1.99	2.51156	nDut	1.03539	0.08184	25.32	0.06835	138	142.884
2-week-old female	thymus	2.07	mDut	0.79896	0.06982	31.27	0.11841	1.99	1.58993	nDut	1.07001	0.1023	24.5	0.12534	138	147.661
2-week-old female	thymus	2.06	mDut	0.89153	0.05447	31.38	0.06789	1.99	1.77414	nDut	1.23592	0.08369	24.54	0.07781	138	170.557
2-week-old female	thymus	2.05	mDut	0.8085	0.0649	31.26	0.1179	1.99	1.60892	nDut	1.15704	0.08607	24.38	0.09792	138	159.672
2-week-old male	thymus	2.08	mDut	0.47683	0.0404	32.14	0.10337	1.99	0.948892	nDut	0.86106	0.09208	24.83	0.14044	138	118.826
2-week-old male	thymus	2.06	mDut	0.47892	0.02448	32.36	0.01484	1.99	0.953051	nDut	0.8741	0.09695	25.02	0.156	138	120.626
2-week-old male	thymus	2.05	mDut	0.913	0.08949	31.21	0.15173	1.99	1.81687	nDut	1.27893	0.06314	24.37	0.04203	138	176.492
2-week-old male	thymus	2.07	mDut	0.73959	0.03083	31.39	0.05928	1.99	1.47178	nDut	0.86384	0.0281	24.83	0.03612	138	119.21
2-week-old male	thymus	2.13	mDut	0.70282	0.094	31.13	0.22649	1.99	1.39861	nDut	0.90703	0.02706	24.43	0.03733	138	125.17
4-week-old female	thymus	2.05	mDut	1.9512	0.21375	30.73	0.17862	1.99	3.88289	nDut	1.17132	0.06278	25.26	0.06681	138	161.642
4-week-old female	thymus	2.11	mDut	1.07865	0.05832	30.81	0.07158	1.99	2.14651	nDut	1.06375	0.0502	24.56	0.05135	138	146.797
4-week-old female	thymus	2.09	mDut	0.94618	0.03534	30.62	0.01795	1.99	1.8829	nDut	0.89734	0.04246	24.44	0.04876	138	123.833
4-week-old male	thymus	2.06	mDut	1.1667	0.08464	30.73	0.11534	1.99	2.32173	nDut	1.09464	0.09347	24.56	0.12808	138	151.06
4-week-old male	thymus	2.07	mDut	1.47789	0.20346	30.78	0.21774	1.99	2.941	nDut	1.35463	0.10998	24.65	0.09815	138	186.939
4-week-old male	thymus	2.07	mDut	1.36003	0.08556	30.99	0.09819	1.99	2.70646	nDut	1.31165	0.11367	24.76	0.13069	138	181.008

## Sheet: Biological groups
Biological Group	Organ	Target	Expression	Exp. SD Lower Error Bar	Exp. SD Upper Error Bar	Factor	Corrected Expression	Corr. Exp. SD Lower Error Bar	Corr. Exp. SD Upper Error Bar	Target	Expression	Exp. SD Lower Error Bar	Exp. SD Upper Error Bar	Factor	Corrected Expression	Corr. Exp. SD Lower Error Bar	Corr. Exp. SD Upper Error Bar
14.5dpc embryo	brain	mDut	1.18115	0.97373	1.43274	1.23	1.45281	1.19769	1.76227	nDut	4.46484	3.64231	5.47312	11.2	50.0062	40.7939	61.2989
2-week-old female	brain	mDut	1.18186	1.0507	1.32939	1.23	1.45369	1.29236	1.63515	nDut	1.18856	0.98042	1.44088	11.2	13.3119	10.9807	16.1379
2-week-old male	brain	mDut	0.9494	0.80645	1.11769	1.23	1.16776	0.991934	1.37476	nDut	1.32379	1.16322	1.50652	11.2	14.8264	13.0281	16.873
4-week-old female	brain	mDut	0.955	0.80281	1.13603	1.23	1.17465	0.987456	1.39732	nDut	0.83814	0.72482	0.96917	11.2	9.38717	8.11798	10.8547
4-week-old male	brain	mDut	0.89816	0.68479	1.17802	1.23	1.10474	0.842292	1.44896	nDut	1.0375	0.93817	1.14735	11.2	11.62	10.5075	12.8503
10-week-old female	brain	mDut	1.04535	0.99733	1.09568	1.23	1.28578	1.22672	1.34769	nDut	1.18843	1.15505	1.22278	11.2	13.3104	12.9366	13.6951
10-week-old male	brain	mDut	1	0.93816	1.06592	1.23	1.23	1.15394	1.31108	nDut	1	0.97752	1.023	11.2	11.2	10.9482	11.4576
13-month-old male	brain	mDut	1.38257	1.14782	1.66533	1.23	1.70056	1.41182	2.04836	nDut	1.93787	1.55208	2.41954	11.2	21.7041	17.3833	27.0988
2-week-old female	heart	mDut	0.95169	0.89776	1.00887	4.61	4.38729	4.13867	4.65089	nDut	2.60059	2.24737	3.00932	1.63	4.23896	3.66321	4.90519
2-week-old male	heart	mDut	0.8357	0.62418	1.1189	4.61	3.85258	2.87747	5.15813	nDut	3.07928	2.59634	3.65205	1.63	5.01923	4.23203	5.95284
4-week-old female	heart	mDut	1.23727	1.03548	1.47839	4.61	5.70381	4.77356	6.81538	nDut	1.5304	0.91368	2.5634	1.63	2.49455	1.4893	4.17834
4-week-old male	heart	mDut	0.96229	0.83773	1.10536	4.61	4.43616	3.86194	5.09571	nDut	1.68673	1.47682	1.92647	1.63	2.74937	2.40722	3.14015
10-week-old female	heart	mDut	1.24235	1.08387	1.42401	4.61	5.72723	4.99664	6.56469	nDut	1.15031	1.07432	1.23168	1.63	1.87501	1.75114	2.00764
10-week-old male	heart	mDut	1	0.93747	1.0667	4.61	4.61	4.32174	4.91749	nDut	1	0.88797	1.12616	1.63	1.63	1.44739	1.83564
13-month-old male	heart	mDut	0.76057	0.60925	0.94949	4.61	3.50623	2.80864	4.37715	nDut	1.00079	0.88118	1.13664	1.63	1.63129	1.43632	1.85272
2-week-old female	kidney	mDut	0.85714	0.66318	1.10782	2.46	2.10856	1.63142	2.72524	nDut	3.88703	2.53588	5.95809	3.29	12.7883	8.34305	19.6021
2-week-old male	kidney	mDut	0.95481	0.73484	1.24062	2.46	2.34883	1.80771	3.05193	nDut	4.61787	3.78183	5.63873	3.29	15.1928	12.4422	18.5514
4-week-old female	kidney	mDut	0.87852	0.78754	0.98001	2.46	2.16116	1.93735	2.41082	nDut	1.7616	1.48332	2.09208	3.29	5.79566	4.88012	6.88294
4-week-old male	kidney	mDut	1.22982	1.07237	1.4104	2.46	3.02536	2.63803	3.46958	nDut	2.49564	2.2986	2.70957	3.29	8.21066	7.56239	8.91449
10-week-old female	kidney	mDut	1.16933	1.13421	1.20553	2.46	2.87655	2.79016	2.9656	nDut	1.43509	1.35889	1.51555	3.29	4.72145	4.47075	4.98616
10-week-old male	kidney	mDut	1	0.91126	1.09738	2.46	2.46	2.2417	2.69955	nDut	1	0.84821	1.17895	3.29	3.29	2.79061	3.87875
13-month-old male	kidney	mDut	1.31625	0.84607	2.04773	2.46	3.23797	2.08133	5.03742	nDut	2.08269	1.4937	2.90393	3.29	6.85205	4.91427	9.55393
14.5dpc embryo	liver	mDut	1.06905	0.85669	1.33405	1	1.06905	0.85669	1.33405	nDut	38.2048	30.1146	48.4684	1	38.2048	30.1146	48.4684
2-week-old female	liver	mDut	1.08112	0.92456	1.26419	1	1.08112	0.92456	1.26419	nDut	5.32835	3.99248	7.11119	1	5.32835	3.99248	7.11119
2-week-old male	liver	mDut	1.15651	1.11417	1.20046	1	1.15651	1.11417	1.20046	nDut	5.81726	4.69851	7.20241	1	5.81726	4.69851	7.20241
4-week-old female	liver	mDut	1.21519	1.1283	1.30877	1	1.21519	1.1283	1.30877	nDut	1.56575	1.23372	1.98713	1	1.56575	1.23372	1.98713
4-week-old male	liver	mDut	1.10144	0.91554	1.32508	1	1.10144	0.91554	1.32508	nDut	1.78988	1.24191	2.57962	1	1.78988	1.24191	2.57962
10-week-old female	liver	mDut	1.05044	0.92364	1.19464	1	1.05044	0.92364	1.19464	nDut	1.58159	1.32079	1.89388	1	1.58159	1.32079	1.89388
10-week-old male	liver	mDut	1	0.91151	1.09709	1	1	0.91151	1.09709	nDut	1	0.85697	1.1669	1	1	0.85697	1.1669
13-month-old male	liver	mDut	0.90299	0.7418	1.09921	1	0.90299	0.7418	1.09921	nDut	1.46424	1.10051	1.9482	1	1.46424	1.10051	1.9482
2-week-old female	lung	mDut	0.78067	0.47504	1.28294	1.38	1.07732	0.655555	1.77046	nDut	1.64007	1.14405	2.35114	3.88	6.36347	4.43891	9.12242
2-week-old male	lung	mDut	0.71511	0.63821	0.80127	1.38	0.986852	0.88073	1.10575	nDut	1.04256	0.94037	1.15586	3.88	4.04513	3.64864	4.48474
4-week-old female	lung	mDut	1.18429	1.10279	1.2718	1.38	1.63432	1.52185	1.75508	nDut	1.10977	0.86511	1.42362	3.88	4.30591	3.35663	5.52365
4-week-old male	lung	mDut	1.26419	1.07809	1.48242	1.38	1.74458	1.48776	2.04574	nDut	1.34345	1.13305	1.59291	3.88	5.21259	4.39623	6.18049
10-week-old female	lung	mDut	1.12939	1.00509	1.26906	1.38	1.55856	1.38702	1.7513	nDut	1.14321	1.12217	1.16464	3.88	4.43565	4.35402	4.5188
10-week-old male	lung	mDut	1	0.82113	1.21783	1.38	1.38	1.13316	1.68061	nDut	1	0.93071	1.07445	3.88	3.88	3.61115	4.16887
13-month-old male	lung	mDut	0.42658	0.32672	0.55698	1.38	0.58868	0.450874	0.768632	nDut	0.55587	0.48532	0.63667	3.88	2.15678	1.88304	2.47028
14.5dpc embryo	ovary	mDut	0.60237	0.51605	0.70312	2.67	1.60833	1.37785	1.87733	nDut	1.92324	1.72822	2.14026	20.5	39.4264	35.4285	43.8753
2-week-old female	ovary	mDut	0.4722	0.38352	0.58138	2.67	1.26077	1.024	1.55228	nDut	1.11879	1.00909	1.24042	20.5	22.9352	20.6863	25.4286
4-week-old female	ovary	mDut	0.77653	0.755	0.79867	2.67	2.07334	2.01585	2.13245	nDut	0.98949	0.76717	1.27624	20.5	20.2845	15.727	26.1629
10-week-old female	ovary	mDut	1	0.95493	1.0472	2.67	2.67	2.54966	2.79602	nDut	1	0.87142	1.14756	20.5	20.5	17.8641	23.525
2-week-old female	spleen	mDut	0.8995	0.72706	1.11284	1.4	1.2593	1.01788	1.55798	nDut	1.23868	0.93709	1.63734	32.4	40.1332	30.3617	53.0498
2-week-old male	spleen	mDut	0.84362	0.67064	1.06122	1.4	1.18107	0.938896	1.48571	nDut	0.88688	0.79043	0.99508	32.4	28.7349	25.6099	32.2406
4-week-old female	spleen	mDut	1.26118	0.89153	1.78409	1.4	1.76565	1.24814	2.49773	nDut	1.10209	0.81338	1.49328	32.4	35.7077	26.3535	48.3823
4-week-old male	spleen	mDut	1.04919	0.74634	1.47493	1.4	1.46887	1.04488	2.0649	nDut	1.28063	0.84749	1.93514	32.4	41.4924	27.4587	62.6985
10-week-old female	spleen	mDut	1.09526	0.95915	1.25068	1.4	1.53336	1.34281	1.75095	nDut	1.16825	1.0225	1.33478	32.4	37.8513	33.129	43.2469
10-week-old male	spleen	mDut	1	0.9377	1.06644	1.4	1.4	1.31278	1.49302	nDut	1	0.8722	1.14652	32.4	32.4	28.2593	37.1472
13-month-old male	spleen	mDut	0.82126	0.7019	0.96093	1.4	1.14976	0.98266	1.3453	nDut	1.02372	0.84474	1.24063	32.4	33.1685	27.3696	40.1964
14.5dpc embryo	testis	mDut	1.28593	1.10167	1.50102	1.1	1.41452	1.21184	1.65112	nDut	0.44333	0.39837	0.49336	78.2	34.6684	31.1525	38.5808
2-week-old male	testis	mDut	2.1414	1.70955	2.68235	1.1	2.35554	1.88051	2.95059	nDut	0.52048	0.39458	0.68655	78.2	40.7015	30.8562	53.6882
4-week-old male	testis	mDut	0.92851	0.74874	1.15142	1.1	1.02136	0.823614	1.26656	nDut	0.96686	0.80383	1.16296	78.2	75.6085	62.8595	90.9435
10-week-old male	testis	mDut	1	0.94995	1.05269	1.1	1.1	1.04495	1.15796	nDut	1	0.91617	1.0915	78.2	78.2	71.6445	85.3553
13-month-old male	testis	mDut	1.73875	1.53687	1.96715	1.1	1.91263	1.69056	2.16386	nDut	1.3906	1.18922	1.62609	78.2	108.745	92.997	127.16
2-week-old female	thymus	mDut	0.77209	0.72702	0.81997	1.99	1.53646	1.44677	1.63174	nDut	1.04111	0.96863	1.11902	138	143.673	133.671	154.425
2-week-old male	thymus	mDut	0.59503	0.44715	0.79183	1.99	1.18411	0.889829	1.57574	nDut	0.85393	0.72019	1.0125	138	117.842	99.3862	139.725
4-week-old female	thymus	mDut	1.16755	0.79395	1.71696	1.99	2.32342	1.57996	3.41675	nDut	0.93773	0.81938	1.07318	138	129.407	113.074	148.099
4-week-old male	thymus	mDut	1.23293	1.09358	1.39005	1.99	2.45353	2.17622	2.7662	nDut	1.12778	1.0054	1.26505	138	155.634	138.745	174.577
10-week-old female	thymus	mDut	1.06205	0.95783	1.1776	1.99	2.11348	1.90608	2.34342	nDut	0.96457	0.83553	1.11354	138	133.111	115.303	153.669
10-week-old male	thymus	mDut	1	0.9277	1.07793	1.99	1.99	1.84612	2.14508	nDut	1	0.85909	1.16402	138	138	118.554	160.635
13-month-old male	thymus	mDut	1.03571	0.87763	1.22226	1.99	2.06106	1.74648	2.4323	nDut	1.01149	0.91738	1.11525	138	139.586	126.598	153.905
